# Supplementary material for: Regulation of Dietary Protein Solubility Improves Ruminal Nitrogen Metabolism In Vitro: Role of Bacteria–Protozoa Interactions
Source: Nutrients. 2022 Jul 20;14(14):2972. doi: 10.3390/nu14142972 (PMC9325197; doi:10.3390/nu14142972)
Supplement: Supplementary file 1 [file nutrients-14-02972-s001.zip]

Archive with 1 entries (1 files):
- nutrients-1812744-supplementary.pdf
